# Supplementary material for: Chromosomal Mechanisms of Colistin Resistance in Clinical Isolates of Carbapenem-Resistant Klebsiella pneumoniae from a Tunisian Tertiary-Care Hospital
Source: Infect Dis Rep. 2026 May 1;18(3):42. doi: 10.3390/idr18030042 (PMC13214794; doi:10.3390/idr18030042)
Supplement: Supplementary file 1 [file idr-18-00042-s001.zip]

Archive with 1 entries (1 files):
- idr-4026327-supplementary.pdf
